# Supplementary material for: Low-density neutrophil heterogeneity and spleen tyrosine kinase as therapeutic targets in sepsis
Source: JCI Insight. 2026 Apr 21;11(11):e201057. doi: 10.1172/jci.insight.201057 (PMC13313530; doi:10.1172/jci.insight.201057)
Supplement: Supporting data values [file jciinsight-11-201057-s156.xlsx]

## Sheet: Figure 1B
HD WBNs	Sep WBNs
74.8	95.1
59.2	77
55.9	92
62.8	89.1
56.8	88.9
70.3	88.1
75.6	65.9
67.5	90.1
63	94.8
70.5	86.9
67.8	75.5
68.2	45.4
46.1	90
55.4	73.8
60.9	84
41.5	90.5
64.4	77.8
68.4	93.4
	64.9
	89.5
	86.8
	89.8
	85.8
	56.1
	62.4
	87
	89.9
	89.3
	82.5
	71
	82.2
	89.8
	76.9
	81.7
	73.7

## Sheet: Figure 1C
HD LDNs	Sep LDNs
0.857	21.4
4.86	17.5
3.1	16.9
0.602	2.04
0.921	37.2
3.28	3.85
7.69	2.62
5.44	0.683
0.607	62.9
2.9	8.96
2.88	23.9
1.32	37.2
2.23	7.89
0.42	3.14
4.53	35.5
4.72	10.9
4.15	1.03
3.49	67.3
	9.19
	3.84
	24.3
	16.8
	5.33
	1.4
	1.08
	12.9
	32.9
	31.5
	8.27
	11.1
	19.7
	53.2
	5.14
	1.65
	2.64

## Sheet: Figure 1E
CD11b			CD62L			CD10			CD33			CD63
HD WBNs	Sep WBNs		HD WBNs	Sep WBNs		HD WBNs	Sep WBNs		HD WBNs	Sep WBNs		HD WBNs	Sep WBNs
1270	892		3008	301		1058	132		279	175		168	54.1
1937	1418		2683	2387		1150	316		326	605		168	426
904	2181		2512	762		545	121		342	204		110	576
1176	1921		2142	2032		556	294		262	122		149	239
816	679		3154	568		552	728		261	170		174	140
903	1563		1920	1222		1067	236		153	304		80	190
601	1988		2840	560		716	580		225	351		109	311
922	1475		2788	648		1218	354		358	195		211	43.4
672	1693		2337	970		505	94		255	258		100	265
1241	786		2036	776		621	316		225	234		89.8	264
616	569		2476	2519		530	90.9		239	265		323	172
867	1249		3174	2050		654	54.6		253	457		197	251
566	998		2730	2760		776	138		297	268		209	93.8
556	1727		3163	5155		832	314		216	396		254	250
800	1189		1597	2522		1080	630		277	366		1099	336
904	1010		2405	1969		1053	98		359	309		219	280
497	615		2382	2524		606	134		223	361		204	97.5
749	1077		1919	2639		807	83.5		190	345		133	223
	1268			2153			564			231			108
	1722			1401			433			169			86.6
	1424			1750			196			362			256
	64.7			1265			360			218			89.5
	929			1895			324			209			75.6
	455			1710			88.9			211			120
	664			2812			818			196			138
	1232			5356			49			292			276
	1905			2143			172			275			204
	1170			1584			59.2			237			157
	1367			1480			256			248			307
	559			3264			272			273			174
	788			1827			838			1701			689
	935			2477			673			1851			594
	1014			1778			997			2158			1079
	1784			2847			478			2079			1107
	1078			2616			789			2291			1436

## Sheet: Figure 1F
CD11b			CD62L			CD10			CD33			CD63
HD WBNs	Sep LDNs		HD WBNs	Sep LDNs		HD WBNs	Sep LDNs		HD WBNs	Sep LDNs		HD WBNs	Sep LDNs
1270	657		3008	1316		1058	-24.2		279	312		168	137
1937	1075		2683	600		1150	105		326	638		168	1042
904	2135		2512	1794		545	88.9		342	219		110	450
1176	1391		2142	2408		556	106		262	103		149	440
816	666		3154	1431		552	483		261	183		174	150
903	1395		1920	1463		1067	190		153	632		80	313
601	904		2840	570		716	148		225	805		109	423
922	1249		2788	763		1218	459		358	859		211	267
672	1420		2337	5400		505	71.9		255	331		100	415
1241	501		2036	980		621	125		225	275		89.8	433
616	379		2476	2840		530	43.9		239	287		323	186
867	1084		3174	3690		654	78.9		253	454		197	221
566	984		2730	4465		776	155		297	426		209	171
556	2872		3163	2409		832	557		216	662		254	627
800	754		1597	2420		1080	292		277	353		1099	202
904	1126		2405	2012		1053	106		359	386		219	433
497	630		2382	1351		606	88.8		223	484		204	630
749	892		1919	2368		807	149		190	497		133	288
	907			2473			436			248			74.2
	1252			636			246			221			129
	2207			2794			166			369			426
	118			855			109			225			117
	1082			3129			247			281			80.4
	631			632			66.7			316			251
	631			2415			547			223			155
	1225			6530			31			319			329
	2119			1864			166			467			243
	1203			2791			34.3			287			175
	1988			1071			375			380			794
	914			1860			121			468			183
	386			1292			379			1316			740
	721			2296			466			1731			580
	1847			1776			905			2531			1328
	1058			2548			491			2475			1338
	675			2463			530			2056			1270

## Sheet: Figure 1G
CD11b			CD62L			CD10			CD33			CD63
Sep WBNs	Sep LDNs		Sep WBNs	Sep LDNs		Sep WBNs	Sep LDNs		Sep WBNs	Sep LDNs		Sep WBNs	Sep LDNs
892	657		301	1316		132	-24.2		175	312		54.1	137
1418	1075		2387	600		316	105		605	638		426	1042
2181	2135		762	1794		121	88.9		204	219		576	450
1921	1391		2032	2408		294	106		122	103		239	440
679	666		568	1431		728	483		170	183		140	150
1563	1395		1222	1463		236	190		304	632		190	313
1988	904		560	570		580	148		351	805		311	423
1475	1249		648	763		354	459		195	859		43.4	267
1693	1420		970	5400		94	71.9		258	331		265	415
786	501		776	980		316	125		234	275		264	433
569	379		2519	2840		90.9	43.9		265	287		172	186
1249	1084		2050	3690		54.6	78.9		457	454		251	221
998	984		2760	4465		138	155		268	426		93.8	171
1727	2872		5155	2409		314	557		396	662		250	627
1189	754		2522	2420		630	292		366	353		336	202
1010	1126		1969	2012		98	106		309	386		280	433
615	630		2524	1351		134	88.8		361	484		97.5	630
1077	892		2639	2368		83.5	149		345	497		223	288
1268	907		2153	2473		564	436		231	248		108	74.2
1722	1252		1401	636		433	246		169	221		86.6	129
1424	2207		1750	2794		196	166		362	369		256	426
64.7	118		1265	855		360	109		218	225		89.5	117
929	1082		1895	3129		324	247		209	281		75.6	80.4
455	631		1710	632		88.9	66.7		211	316		120	251
664	631		2812	2415		818	547		196	223		138	155
1232	1225		5356	6530		49	31		292	319		276	329
1905	2119		2143	1864		172	166		275	467		204	243
1170	1203		1584	2791		59.2	34.3		237	287		157	175
1367	1988		1480	1071		256	375		248	380		307	794
559	914		3264	1860		272	121		273	468		174	183
788	386		1827	1292		838	379		1701	1316		689	740
935	721		2477	2296		673	466		1851	1731		594	580
1014	1847		1778	1776		997	905		2158	2531		1079	1328
1784	1058		2847	2548		478	491		2079	2475		1107	1338
1078	675		2616	2463		789	530		2291	2056		1436	1270

## Sheet: Figure 2C
	logFC	log10 FDR
MC05	5.03	13.57
MC09	4.69	12.4
MC03	6.52	6.78
MC02	3.34	5.67
MC01	3.89	5.47
MC06	3.26	2.3
MC04	-1.54	2.22
MC07	-2.74	2.05
MC10	2.09	1.96
MC08	-1.27	1.47

## Sheet: Figure 2D
CD10				CD33				CD11b				CD62L				CD16				CD15				HLADR				CD63				MPO
MC04	MC05	MC08		MC04	MC05	MC08		MC04	MC05	MC08		MC04	MC05	MC08		MC04	MC05	MC08		MC04	MC05	MC08		MC04	MC05	MC08		MC04	MC05	MC08		MC04	MC05	MC08
1050	595	1069		279	218	285		1234	1035	1292		2943	527	3048		13793	8917	14123		13317	10995	13791		344	162	363		159	193	158		2966	3462	199
1143	521	1196		323	196	331		1926	1488	1984		2566	1275	2753		10473	5479	11247		9403	6067	10093		332	96.7	348		183	202	154		10139	3404	121
523	380	552		377	387	331		917	956	915		2301	1508	2638		9190	5595	11374		11253	9318	12688		346	164	373		169	136	87.5		11889	3256	76.8
475	255	706		258	236	271		1024	1061	1393		1860	1807	2519		5419	4208	7639		8104	7347	10871		244	150	288		190	132	83.6		14922	5449	-98.8
572	216	547		271	253	257		828	756	804		3139	2379	3184		12965	9628	15219		10136	8321	10711		293	196	348		197	172	166		3417	4324	194
1024	732	1095		147	121	153		844	704	915		1901	1061	1951		7706	5255	7881		8193	4877	8339		233	109	240		73.7	112	71.3		5297	2511	159
691	147	891		218	218	248		571	552	762		2841	1964	2752		8057	4643	8963		9576	9042	10622		217	127	256		106	113	101		6406	8957	499
1154	662	1241		357	402	359		872	877	932		2862	2522	2784		8148	4411	8677		12250	17406	12449		219	183	250		218	289	208		4391	1960	182
486	302	563		250	169	264		587	625	732		2479	1013	2360		14863	7305	14756		9967	4968	10410		341	136	368		102	112	73		4469	2091	423
509	308	736		203	218	238		1021	1018	1444		1895	1051	2233		8826	7107	10809		10697	9151	12400		319	186	363		108	104	66.4		7017	4194	219
421	319	633		219	200	247		490	555	712		2286	1638	2716		10185	8150	12088		6266	4468	7419		198	110	214		357	271	264		8419	2921	93.2
558	220	753		244	171	265		776	516	949		3056	1966	3309		7232	3851	9035		10267	7469	11474		228	94.8	252		246	152	163		12537	2802	55.5
800	318	785		315	214	259		614	540	540		2702	1725	2776		5574	3363	6760		10883	10899	11802		-40.4	-127	50.5		213	224	184		4108	3999	227
814	262	846		230	141	207		582	427	534		3123	1873	3257		10633	5175	12787		11012	8097	12453		156	27.2	219		261	173	240		6016	2777	255
1085	545	1127		293	206	276		791	681	755		1776	917	1796		12487	5926	14833		10491	6818	11679		165	77.1	188		930	529	472		2930	2118	323
1060	372	1163		368	326	298		899	772	915		2390	2165	2434		2094	1399	2537		8545	9667	11156		60.7	33.1	63.3		223	191	189		11015	4634	369
600	326	735		213	104	270		491	454	593		2286	1290	3517		17510	7023	23340		6878	2814	9875		271	121	372		212	137	105		8054	3122	-40.2
786	319	919		193	186	190		759	559	813		1651	1561	2407		6504	3876	6215		7689	8012	9518		144	105	150		145	123	96.2		16046	4268	-8.34
75	-29.9	26.7		208	230	239		834	777	602		1108	1625	2190		7217	3507	4771		6687	6579	5393		166	86	237		349	92.2	6.64		15631	11287	1013
0.969	122	462		524	504	621		572	994	1794		1062	1537	468		16644	18007	11338		2732	2256	6984		282	129	177		774	395	2231		19357	9181	882
-49.8	80.8	133		226	209	202		1286	2168	2185		856	1685	709		8903	11422	14596		3495	2739	3580		96.6	-32.8	104		654	476	455		23971	6794	-4.33
581	471	607		143	154	171		664	646	795		1528	1301	1976		7535	7683	8451		2324	1455	4050		100	75.9	153		193	133	137		9537	2645	360
456	387	828		409	1546	948		917	1723	2592		1498	2026	863		12659	13338	15120		3608	4943	11140		1.72	-80.1	347		319	411	2368		17254	8680	1060
126	54.3	157		321	331	340		1369	1425	1924		3297	5393	886		8899	3180	11387		4604	3872	4253		212	111	248		282	408	574		6363	5402	-9.21
269	203	310		230	228	212		558	682	685		1151	1101	1248		4758	3352	5715		7017	6951	7983		176	147	183		376	362	493		5378	1792	47.1
63.4	47.8	67.9		170	234	247		221	468	353		1367	1739	3131		11153	12436	12182		4770	4366	8440		225	212	319		235	365	149		4515	2014	-75.5
227	93	246		520	411	446		849	932	765		2519	3432	1625		7261	4013	13783		3464	1573	3294		193	83.8	350		231	180	150		4866	4116	-169
140	125	254		278	580	343		835	1001	1154		4054	4447	3743		7805	6040	10219		5727	8169	7783		188	159	272		89.5	137	95		5953	2291	86
455	83.2	184		280	1347	284		786	830	697		3141	1540	3505		30347	15644	15539		7094	10914	12698		455	317	425		197	191	83.9		3039	3377	657
58.8	76.4	149		293	329	370		950	1152	1227		1653	1265	2295		13494	16327	14624		7173	7433	9609		290	311	443		399	317	480		6055	2910	202
936	133	562		1051	513	840		1382	971	940		2838	3044	2271		1686	968	4846		10286	15040	14345		135	146	259		345	228	663		5052	2497	-47
446	220	463		230	217	239		933	980	906		2088	1339	2590		9394	6332	10486		12072	10593	12625		312	186	356		95.2	70.5	52.7		7522	2202	131
	996	80.6			383	253			3951	690			5856	3556			122	-35.8			10422	10430			-8.44	171			724	-63.2			9410	286
237	102	174		326	332	367		1771	2297	2208		2779	1603	3149		16790	17651	22219		10450	12062	13066		381	358	469		550	291	303		6582	1769	85.2
305	118	331		215	331	255		105	209	86.5		2042	1683	2908		9197	3547	10061		7646	10867	8481		213	186	254		97.7	144	101		5640	4805	49.4
239	138	286		255	303	283		922	1514	1111		1627	2722	3192		12575	8670	15485		9934	13640	11211		388	352	488		154	179	51.1		13716	2442	-4.88
180	56.9	69.2		466	372	358		1304	1204	1546		3373	6282	3640		9573	5680	18662		12838	13618	15639		258	-126	349		628	340	409		11538	3704	121
149	132	381		265	306	335		1742	1980	2464		1577	1952	1485		7310	7112	8444		13368	13925	15410		156	157	257		254	204	245		7860	2685	148
-73.1	41.2	145		212	310	262		671	1183	1358		1056	2927	2276		3115	2469	7156		11532	14561	13663		138	119	269		225	201	75.2		22084	3098	-127
571	176	579		333	297	377		1867	1740	2290		1662	1501	873		9302	7439	11629		14097	15566	17990		247	214	295		454	432	934		4134	2248	529
376	106	472		307	287	335		1198	1286	1543		2939	3245	2777		10475	6482	12781		8331	10218	9559		242	184	275		231	187	250		5170	2165	20.5
207	133	293		212	166	190		838	890	950		943	259	850		7481	6552	7188		5308	4134	5884		189	106	196		235	42	10.2		3931	2929	371
237	335	546		537	585	764		1209	1419	1659		2348	2541	2154		20422	24741	26089		4093	1665	3414		236	175	223		339	404	471		5275	4200	-272
97.7	115	108		225	198	251		1620	2168	1475		832	711	347		9282	9913	9357		4208	2606	3840		136	-37.5	61.4		812	581	570		12345	3926	-7795
829	650	891		172	159	254		675	669	785		688	452	1151		5790	5604	6385		2975	2305	5084		92.1	78.9	155		147	132	120		9847	3381	575
446	576	837		267	325	462		1295	2004	2602		705	535	1423		12592	14232	16418		2884	3635	6370		119	82.3	221		346	294	456		10725	4982	221
77.9	81.7	146		283	250	285		1847	1571	2013		1536	807	809		11225	8616	16628		4136	2288	3412		213	139	256		181	237	218		3196	3078	-141
395	280	397		249	221	223		772	787	775		1096	523	928		5610	3777	6566		7471	4615	7967		189	125	181		240	277	239		4513	1638	24
86.4	67.7	105		203	242	258		416	578	557		1807	1478	2514		12433	11802	14170		6746	5404	8534		278	203	330		202	279	160		4826	2260	-112
103	69.2	344		385	426	494		957	1139	1370		1515	1753	944		7923	5195	11260		6561	2615	9897		177	101	370		202	196	94.8		10256	7901	355
149	95.8	230		274	243	323		963	941	1101		2939	2053	2746		9806	9455	10640		4700	3694	7079		170	126	276		95.6	90.9	59.2		4072	3958	376
674	410	639		345	540	342		1181	1224	1212		2822	1140	2502		32186	24278	27294		7654	8410	9639		472	346	463		299	372	335		4250	5688	429
90.1	66.2	153		301	310	332		941	1077	982		2116	1242	2319		13710	15819	14165		7077	6480	7962		261	268	332		271	325	214		4576	3917	194
332	73.6	318		552	380	429		879	1165	1025		2602	2945	2360		3152	1563	4866		10509	13291	7820		206	157	179		326	186	312		6786	2164	125
464	241	634		234	223	222		1088	1189	1361		1776	1552	2308		7425	5636	8373		12194	11273	13346		291	224	308		205	99.4	62		12880	3188	-24.7
	-391				86.1				1779				924				153				4402				34.8				273				1387
202	153	234		342	353	367		1259	1428	1400		1973	1055	1937		9321	8502	12373		9943	9779	10886		225	198	296		373	231	204		5659	2162	-7.89
363	434	365		208	246	225		74.3	170	46.3		1180	1078	1410		12373	3287	13468		7043	2660	8126		229	181	266		95.4	64.8	82.1		2702	3166	-28.2
331	181	355		196	179	214		816	815	964		1810	1625	1878		7079	4798	8150		7594	6064	8321		252	153	300		101	-46.1	56		4239	3006	214
66	59.6	110		283	334	312		924	1211	1219		2938	5414	3450		7125	4844	13766		11266	12941	13469		137	-144	313		348	298	119		7911	3286	89.8
287	133	528		242	276	298		2144	1769	2161		1653	2322	2018		5347	4523	5924		14095	12181	13465		156	131	212		319	191	221		10983	3000	154
7.68	39	181		184	249	250		1105	1084	1399		836	1540	1058		2766	1831	6160		8702	9784	10169		103	78.1	201		403	160	145		17233	3892	-165
251	198	480		229	245	246		1153	1357	1560		1045	1614	1511		5574	4932	6797		9609	11230	10866		153	122	194		349	282	298		14746	3352	283
177	252	383		224	241	225		491	576	534		2428	3169	3700		7876	5393	8976		5313	4473	6490		170	106	168		234	165	157		13887	3334	13.1

## Sheet: Figure 3A
	logFC	log10 FDR
MC01	5.98	14.69
MC09	4.66	13.52
MC02	6.43	12.38
MC05	4.44	12.28
MC03	7.21	7.05
MC10	5.53	6.47
MC04	-2.63	6.27
MC06	2.71	3
MC08	-1.33	1.47
MC07	-0.85	0.38

## Sheet: Figure 3B
	logFC	log10 FDR
MC02	3.09	4.27
MC10	3.44	3
MC01	2.08	1.98
MC07	1.89	0.97
MC04	-1.1	0.82
MC05	-0.59	0.32
MC03	0.69	0.21
MC06	-0.55	0.16
MC08	-0.06	0.01
MC09	-0.02	0.01

## Sheet: Figure 3D
CD10				CD33				CD11b				CD62L				CD16				CD15				HLADR				CD63				MPO
MC01	MC04	MC08		MC01	MC04	MC08		MC01	MC04	MC08		MC01	MC04	MC08		MC01	MC04	MC08		MC01	MC04	MC08		MC01	MC04	MC08		MC01	MC04	MC08		MC01	MC04	MC08
332	1050	1069		166	279	285		1334	1234	1292		973	2943	3048		46.6	13793	14123		4527	13317	13791		110	344	363		166	159	158		-43.7	2966	199
701	1143	1196		830	323	331		1347	1926	1984		1158	2566	2753		47.5	10473	11247		5353	9403	10093		227	332	348		830	183	154		-2.46	10139	121
766	523	552		643	377	331		1374	917	915		946	2301	2638		72.3	9190	11374		6025	11253	12688		201	346	373		643	169	87.5		1.83	11889	76.8
532	475	706		488	258	271		985	1024	1393		1108	1860	2519		71.5	5419	7639		6076	8104	10871		205	244	288		488	190	83.6		-165	14922	-98.8
-41.7	572	547		175	271	257		526	828	804		-22.4	3139	3184		75	12965	15219		9670	10136	10711		207	293	348		175	197	166		-4.52	3417	194
347	1024	1095		270	147	153		943	844	915		521	1901	1951		78.8	7706	7881		9664	8193	8339		206	233	240		270	73.7	71.3		-73.6	5297	159
	691	891			218	248			571	762			2841	2752			8057	8963			9576	10622			217	256			106	101			6406	499
428	1154	1241		472	357	359		1349	872	932		1116	2862	2784		-136	8148	8677		4368	12250	12449		98.4	219	250		472	218	208		38.6	4391	182
263	486	563		311	250	264		1073	587	732		920	2479	2360		118	14863	14756		5166	9967	10410		115	341	368		311	102	73		42.8	4469	423
382	509	736		240	203	238		1596	1021	1444		743	1895	2233		19.1	8826	10809		6612	10697	12400		134	319	363		240	108	66.4		-51	7017	219
248	421	633		374	219	247		505	490	712		684	2286	2716		-48	10185	12088		4518	6266	7419		80.4	198	214		374	357	264		-24.3	8419	93.2
339	558	753		206	244	265		889	776	949		1786	3056	3309		-75.7	7232	9035		5455	10267	11474		16.6	228	252		206	246	163		-47.6	12537	55.5
9.43	800	785		284	315	259		349	614	540		248	2702	2776		8.52	5574	6760		11935	10883	11802		-82.2	-40.4	50.5		284	213	184		138	4108	227
616	814	846		382	230	207		1025	582	534		1506	3123	3257		-37.8	10633	12787		3635	11012	12453		29.5	156	219		382	261	240		50	6016	255
-57.4	1085	1127		197	293	276		664	791	755		-36	1776	1796		409	12487	14833		11075	10491	11679		-85.2	165	188		197	930	472		-120	2930	323
506	1060	1163		291	368	298		1256	899	915		1304	2390	2434		-15.2	2094	2537		4282	8545	11156		47.3	60.7	63.3		291	223	189		-44.1	11015	369
45.1	600	735		121	213	270		490	491	593		163	2286	3517		289	17510	23340		8286	6878	9875		87.5	271	372		121	212	105		-59.6	8054	-40.2
-8.23	786	919		166	193	190		279	759	813		60	1651	2407		59.7	6504	6215		7711	7689	9518		79.7	144	150		166	145	96.2		-124	16046	-8.34
23.4	75	26.7		396	208	239		295	834	602		425	1108	2190		133	7217	4771		3504	6687	5393		15.9	166	237		396	349	6.64		288	15631	1013
1.13	0.969	462		590	524	621		549	572	1794		33.2	1062	468		270	16644	11338		2441	2732	6984		47	282	177		590	774	2231		268	19357	882
27.5	-49.8	133		342	226	202		752	1286	2185		357	856	709		58.5	8903	14596		2307	3495	3580		1.85	96.6	104		342	654	455		-12.2	23971	-4.33
315	581	607		420	143	171		403	664	795		1510	1528	1976		182	7535	8451		2320	2324	4050		60.8	100	153		420	193	137		-159	9537	360
83.9	456	828		447	409	948		638	917	2592		50.2	1498	863		105	12659	15120		3308	3608	11140		11.5	1.72	347		447	319	2368		100	17254	1060
232	126	157		474	321	340		1296	1369	1924		5722	3297	886		22.4	8899	11387		5206	4604	4253		122	212	248		474	282	574		-44.9	6363	-9.21
39	269	310		322	230	212		374	558	685		453	1151	1248		150	4758	5715		7957	7017	7983		117	176	183		322	376	493		-94.7	5378	47.1
-4.25	63.4	67.9		592	170	247		534	221	353		2676	1367	3131		268	11153	12182		6017	4770	8440		116	225	319		592	235	149		-169	4515	-75.5
112	227	246		870	520	446		1522	849	765		4740	2519	1625		8.13	7261	13783		3462	3464	3294		93.1	193	350		870	231	150		97.9	4866	-169
80.3	140	254		774	278	343		543	835	1154		2910	4054	3743		312	7805	10219		10092	5727	7783		185	188	272		774	89.5	95		-104	5953	86
19.7	455	184		262	280	284		436	786	697		81.2	3141	3505		544	30347	15539		8579	7094	12698		141	455	425		262	197	83.9		-47.7	3039	657
115	58.8	149		583	293	370		908	950	1227		3093	1653	2295		132	13494	14624		7239	7173	9609		133	290	443		583	399	480		-88	6055	202
154	936	562		590	1051	840		792	1382	940		1265	2838	2271		-22.1	1686	4846		13151	10286	14345		173	135	259		590	345	663		-116	5052	-47
144	446	463		501	230	239		783	933	906		1536	2088	2590		8.61	9394	10486		9075	12072	12625		153	312	356		501	95.2	52.7		-54.6	7522	131
221		80.6		218		253		1167		690		590		3556		-53.5		-35.8		9940		10430		154		171		218		-63.2		-69.3		286
76.7	237	174		536	326	367		1528	1771	2208		3636	2779	3149		176	16790	22219		11513	10450	13066		192	381	469		536	550	303		-151	6582	85.2
25.7	305	331		229	215	255		124	105	86.5		125	2042	2908		192	9197	10061		9006	7646	8481		115	213	254		229	97.7	101		-90.3	5640	49.4
62.6	239	286		295	255	283		812	922	1111		1179	1627	3192		235	12575	15485		10461	9934	11211		197	388	488		295	154	51.1		-106	13716	-4.88
97.5	180	69.2		817	466	358		1804	1304	1546		10241	3373	3640		1.3	9573	18662		7879	12838	15639		93.5	258	349		817	628	409		-106	11538	121
42.8	149	381		345	265	335		777	1742	2464		793	1577	1485		40.3	7310	8444		8410	13368	15410		65.9	156	257		345	254	245		-94.7	7860	148
47.1	-73.1	145		406	212	262		958	671	1358		3914	1056	2276		47.3	3115	7156		11257	11532	13663		74.1	138	269		406	225	75.2		-125	22084	-127
22.9	571	579		422	333	377		737	1867	2290		561	1662	873		136	9302	11629		11112	14097	17990		87.1	247	295		422	454	934		-85.5	4134	529
-0.0761	376	472		439	307	335		462	1198	1543		293	2939	2777		52.2	10475	12781		7934	8331	9559		107	242	275		439	231	250		-143	5170	20.5
64	207	293		455	212	190		671	838	950		820	943	850		223	7481	7188		3876	5308	5884		38.2	189	196		455	235	10.2		88.4	3931	371
36.4	237	546		715	537	764		683	1209	1659		208	2348	2154		-43.1	20422	26089		2925	4093	3414		67.8	236	223		715	339	471		152	5275	-272
	97.7	108			225	251			1620	1475			832	347			9282	9357			4208	3840			136	61.4			812	570			12345	-7795
71.8	829	891		533	172	254		810	675	785		307	688	1151		613	5790	6385		4789	2975	5084		79.9	92.1	155		533	147	120		-129	9847	575
103	446	837		452	267	462		731	1295	2602		147	705	1423		274	12592	16418		3841	2884	6370		64.7	119	221		452	346	456		-28.4	10725	221
68.3	77.9	146		283	283	285		1366	1847	2013		1169	1536	809		-16.3	11225	16628		2671	4136	3412		85.1	213	256		283	181	218		-37.8	3196	-141
185	395	397		262	249	223		741	772	775		779	1096	928		145	5610	6566		4392	7471	7967		75.5	189	181		262	240	239		4.3	4513	24
47.2	86.4	105		579	203	258		676	416	557		3082	1807	2514		197	12433	14170		5573	6746	8534		130	278	330		579	202	160		-140	4826	-112
127	103	344		1303	385	494		2058	957	1370		5516	1515	944		40.7	7923	11260		2298	6561	9897		75.5	177	370		1303	202	94.8		259	10256	355
23.6	149	230		370	274	323		995	963	1101		140	2939	2746		57.5	9806	10640		8270	4700	7079		71.4	170	276		370	95.6	59.2		-101	4072	376
42.6	674	639		406	345	342		503	1181	1212		387	2822	2502		456	32186	27294		10649	7654	9639		144	472	463		406	299	335		-34.8	4250	429
74.3	90.1	153		330	301	332		892	941	982		1242	2116	2319		404	13710	14165		8115	7077	7962		107	261	332		330	271	214		-151	4576	194
89.8	332	318		452	552	429		1073	879	1025		1732	2602	2360		52.1	3152	4866		13210	10509	7820		150	206	179		452	326	312		-89.7	6786	125
200	464	634		468	234	222		1257	1088	1361		1705	1776	2308		42.8	7425	8373		5332	12194	13346		139	291	308		468	205	62		-86.6	12880	-24.7
434				168				1808				1462				-51.3				8600				128				168				-45.6
370	202	234		787	342	367		2220	1259	1400		5901	1973	1937		-64	9321	12373		2990	9943	10886		104	225	296		787	373	204		-192	5659	-7.89
9.79	363	365		253	208	225		133	74.3	46.3		22.3	1180	1410		197	12373	13468		11865	7043	8126		101	229	266		253	95.4	82.1		-95.2	2702	-28.2
250	331	355		73.3	196	214		646	816	964		54.9	1810	1878		504	7079	8150		3343	7594	8321		162	252	300		73.3	101	56		109	4239	214
232	66	110		730	283	312		1980	924	1219		7146	2938	3450		-55.6	7125	13766		6480	11266	13469		137	137	313		730	348	119		-49.7	7911	89.8
24	287	528		103	242	298		823	2144	2161		247	1653	2018		23.3	5347	5924		9218	14095	13465		95.9	156	212		103	319	221		-82.9	10983	154
50.3	7.68	181		128	184	250		1016	1105	1399		2123	836	1058		149	2766	6160		9487	8702	10169		73.3	103	201		128	403	145		-54.1	17233	-165
240	251	480		1258	229	246		3226	1153	1560		3911	1045	1511		65.3	5574	6797		2437	9609	10866		2.06	153	194		1258	349	298		-145	14746	283
56.1	177	383		510	224	225		470	491	534		852	2428	3700		26.3	7876	8976		6872	5313	6490		69	170	168		510	234	157		-108	13887	13.1

[truncated: 44 more sheets: Figure 4B, Figure 4F, Figure 4H, Figure 4G, Figure 5A, Figure 5B, Figure 5C, Figure 5D, Figure 5E, Figure 5F, Figure 5I, Figure 5J, Figure 6A, Figure 6B, Figure 6C, Figure 7A, Figure 7B, Figure 7C, Figure 8B, Figure 8C …]
